# Supplementary material for: Dual Mutation Events in the Haemagglutinin-Esterase and Fusion Protein from an Infectious Salmon Anaemia Virus HPR0 Genotype Promote Viral Fusion and Activation by an Ubiquitous Host Protease
Source: PLoS One. 2015 Oct 30;10(10):e0142020. doi: 10.1371/journal.pone.0142020 (PMC4627773; doi:10.1371/journal.pone.0142020)
Supplement: S1 File — (XLSX) [file pone.0142020.s001.xlsx]

## Sheet: Table 3
Surface expression of
HE and fusion protein
(intensity mean value)
HE	He SK779	He del
Replicate 1	874.52	785.19
	807.36	803.17
	876.52	833.71
Replicate 2	803.1	821.01
	846.36	919.61
	877.96	840
Replicate 3	793.08	729.22
	803.37	916.65
	841.05	810.24
Average	835.924	828.756
STDEV	35.051	60.2014
standard error	11.6837	20.0671
Fusion protein	F Nevis	R267A	K276A
Replicate 1	574.25	395.74	500.19
	638.04	391.79	488.29
	566.32	456.34	470.82
Replicate 2	562.2	410.52	538.71
	626.35	482.69	559.83
	477.32	663.42	490.51
Replicate 3	406.63	409.11	456.42
	403.78	432.72	389.44
	416.08	409.39	406.59
Average	518.997	450.191	477.867
STDEV	94.2636	85.2699	55.4482
standard error	31.4212	28.4233	18.4827
Fusion protein	SK779	G252S	Q266L	Q266P	Ins. 1	Ins. 2
Replicate 1	300.78	300.68	389.47	386.71	291.98	289.93
	292.3	334.39	292.14	318.09	273.7	273
	300.99	343.15	313.22	310.09	294.7	312.82
Replicate 2	307.36	306.58	303.87	303.87	350.59	313.32
	318.04	300.15	297.74	295.22	346.71	325.96
	307.07	301.34	287.74	299.98	321.26	355.5
Replicate 3	254.4	224.44	242.95	230.77	242.7	235.71
	236.66	231.36	236.01	236.78	250.09	236.76
	240.37	608.39	249.03	229.5	241.13	239.89
Average	284.219	327.831	290.241	290.112	290.318	286.988
STDEV	31.4168	112.719	46.7735	51.0703	42.3874	43.5147
standard error	10.4723	37.5729	15.5912	17.0234	14.1291	14.5049

## Sheet: Fig 2
Content mixing assay (FF expression)
trypsin and low pH treatment
	HE - F nevis	R 267 A	K 276 A
Replicate 1	7817.5	180.9	50.5
	7095.8	8433	78.4
	15655	1181.9	313.3
Replicate 2	10843.8	12448.5	75.32
	624.68	3262.42	118.3
	164.36	13996.4	95.76
Replicate 3	4291	7014.35	200.725
	3625.47	12424.1	87.675
	3768.45	10983.5	73.325
Average	5987.34	7769.46	121.478
STDEV	4970.82	5183.75	83.8397
standard error	1656.94	1727.92	27.9466

## Sheet: Fig 3
(A) Content mixing assay (FF expression)											(B) western blot
trypsin and low pH treatment
	F- Sk779	G 252 S	Q266 L	Q266 P	Ins. 1	Ins. 2					Blot intensity	F- Sk779	G 252 S	Q266 L	Q266 P	Ins. 1	Ins. 2
											beta actin	14800	15100	14000	14000	13800	13600
Replicate 1	1392.9	7247.87	4305.77	5268.07	6434.13	8347.33					F1 (30 Kda band)	21800	20400	19000	25100	29100	33400
	2795	6636.1	5744.63	5839.53	5150.77	8972.87
	1567.73	5625.8	3387.13	3921.57	5934.8	9439.73
Replicate 2	3997.4	4956.5	6446.9	10356.9	11104.4	3162.5					F1 (30 Kda band)	22241.9	20400	20492.9	27072.1	31841.3	37083.8
	7792.4	10667.4	5881.1	14170.3	10269.5	5122.1					Corrected against beta actin
	2711.7	4779.4	6304.3	8286.9	4979.5	14931.6
Replicate 3	484.786	6713.71	2552	8460.21	9999.64	3538.36					% against wild type proteins		109.029	108.535	82.1579	69.8523	59.9773
	206.286	4798.57	2140.14	3929.79	5758.86	2583.57					% variation in proteolytic cleavage		-9.02888	-8.53485	17.8421	30.1477	40.0227
	417.071	6834.21	2003.5	2066.57	5712.71	5452.43
Average	2373.92	6473.29	4307.28	6922.2	7260.48	6838.94
STDEV	2397.81	1840.45	1838.5	3774.98	2451.46	3976.06
standard error	799.271	613.482	612.832	1258.33	817.155	1325.35

## Sheet: Fig 4
(A) Content mixing assay (FF expression)															(B) western blot
Trypsin and low pH															Trypsin and low pH
fusion	HE + F- Sk779	HE del	G 252 S	HE del	Q266 L	HE del	Q266 P	He del	Ins. 1	HE del	Ins. 2	HE del			Blot intensity	HE + F- Sk779	HE del	G 252 S	HE del	Q266 L	HE del	Q266 P	He del	Ins. 1	HE del	Ins. 2	HE del
															beta actin	24100	25600	29400	22400	26700	25600	22300	18500	17600	21600	16700	15800
Replicate 1	1537	1488.2	6705.9	5401	10062.7	3962.2	2848	720.6	13829.8	1138.6	7100.5	1213.6			F1 (30 Kda band)	11800	5930	6810	4390	9720	11700	9720	9160	10600	10700	14800	13700
	1207.6	1658.1	9687.3	5815.5	10835.7	1474.9	3063.6	985.7	7132	421.3	7723.7	1681
	1181.6	549.1	7531.2	2223.7	9641.4	2566.4	4477.7	258.4	3645.1	611	3386.3	4579.6
Replicate 2	1357.6	404	1355.2	2350	2243.6	327.2	2960.4	1562	4554.8	457.6	8286	110.4			F1 (30 Kda band)	14395	6810.23	6810	5761.88	10702.9	13436.7	12814.7	14557	17706.8	14563.9	26055.1	25492.4
	3046.4	142	3724.8	218	4548	14736.4	3061.6	237.6	4298	673.6	2369.2	210.4			Corrected against beta actin
	1042	115.6	3024.8	426	2762.8	282	2312	662.8	12003.6	1465.6	3664.8	256
Replicate 3	5770.35	2446.95	12794.7	3414.75	8816.7	3442.05	2565.15	348	4482.15	1156.05	9006.6	2539.5			% against wild type proteins		47.3097		84.609		125.543		113.596		82.2502		97.8404
	4302	2678.1	7360.35	1469.4	3208.5	2439.9	5353.65	371.85	4467.45	986.4	10575.8	1634.4			% variation in proteolytic cleavage		-52.6903		-15.391		25.5425		13.5958		-17.7498		-2.1596
	8251.2	1469.4	7960.8	1592.25	3552.9	2880.45	5353.5	608.1	3035.1	1028.85	6475.8	1666.35
Average	3077.31	1216.83	6682.78	2545.62	6185.81	3567.94	3555.07	639.45	6383.11	882.111	6509.85	1543.47
STDEV	2551.58	965.348	3530.39	1991.24	3557.59	4377.99	1182.39	424.608	3893.64	357.637	2800.43	1407.55
standard error	850.526	321.783	1176.8	663.747	1185.86	1459.33	394.129	141.536	1297.88	119.212	933.477	469.184
No treatment															No treatment
Fusion	HE + F- Sk779	HE del	G 252 S	HE del	Q266 L	HE del	Q266 P	He del	Ins. 1	HE del	Ins. 2	HE del			Blot intensity	HE + F- Sk779	HE del	G 252 S	HE del	Q266 L	HE del	Q266 P	He del	Ins. 1	HE del	Ins. 2	HE del
															beta actin	13700	10300	11300	12600	12900	13000	9750	7510	8130	8080	10900	10200
	28.7	336.3	375.2	1200.7	44.7	1563.8	35.4	1527.6	43.9	1617.2	93.7	2968.2			F1 (30 Kda band)	10500	6920	9410	11000	10200	11600	11900	11700	14700	8930	14700	34000
Replicate 1	24.4	194.4	35	1336.1	616.5	631.4	38.4	2628	39	489.2	49	3204.2
	23.9	92.7	26.9	752.8	37.3	4505.5	37.7	2993.4	46.3	1241.9	30.2	3673.5
	95.6	105.2	114.4	657.2	314.4	365.6	107.2	1265.6	333.6	898	637.6	1226.8			F1 (30 Kda band)	10500	9204.27	11408.6	11960.3	10832.6	12224.6	16721	21343.5	24771.2	15141.2	18476.1	45666.7
Replicate 2	161.6	127.6	103.6	837.2	100.4	566	934	4936.4	105.6	554	487.2	1186			Corrected against beta actin
	131.2	109.2	170.8	386.8	806.8	622.4	132.8	3094	113.6	3198.4	148.8	1578.8
	53.85	39.75	40.2	82.8	41.1	44.55	36.45	97.05	41.7	46.95	46.2	42.75			% against wild type proteins		87.6597		104.836		112.851		127.645		61.1242		247.166
Replicate 3	48.15	34.95	29.55	263.55	38.25	493.2	34.5	139.8	39.3	59.25	65.55	346.8			% variation in proteolytic cleavage		-12.3403		4.83613		12.8507		27.6449		-38.8758		147.166
	28.95	101.55	53.85	55.95	38.85	37.65	39.75	157.65	28.5	233.55	31.5	481.05
Average	66.2611	126.85	105.5	619.233	226.478	981.122	155.133	1871.06	87.9444	926.494	176.639	1634.23
STDEV	51.2337	91.5502	112.324	461.57	292.905	1395	294.35	1669.18	97.0984	1004.66	224.929	1336.65
standard error	17.0779	30.5167	37.4413	153.857	97.635	465.002	98.1166	556.392	32.3661	334.888	74.9763	445.549

## Sheet: Fig 5
Content mixing assay (FF expression)
No treatment		(A)							(B)
		No ca 2+							Normal Media
	Concentration of A23187	0 uM	0.1 uM	0.2 uM	0.4 uM				0 uM	0.1 uM	0.2 uM	0.4 uM
Replicate 1		269.4	50.1	158.8	17.5				22.6	139.2	19.2	18.8
		174.8	104.7	179.7	19.8				814.6	182.9	19.4	18.2
		313.6	164	109.9	20.3				90.9	86.8	19.8	23.3
Replicate 2		1292.8	357.3	25.3	97.5				1314.1	1092	683.3	21
		188	531.4	369.4	22.7				308.6	1468.2	440.8	23
		1164.3	370	26	25.7				119.3	132.1	35.5	19.8
Average		567.15	262.917	144.85	33.9167				445.017	516.867	203	20.6833
STDEV		516.487	185.777	127.649	31.2742				513.894	603.818	288.564	2.13581
standard error		210.855	75.8433	52.1123	12.7676				209.796	246.508	117.806	0.871939
